# Supplementary material for: Bromodomain inhibition of the transcriptional coactivators CBP/EP300 as a therapeutic strategy to target the IRF4 network in multiple myeloma
Source: eLife. 2016 Jan 5;5:e10483. doi: 10.7554/eLife.10483 (PMC4775225; doi:10.7554/eLife.10483)
Supplement: Figure 1—source data 1. — Differential scanning fluorimetry was carried out with the indicated isolated bromodomains at 4–8 μM and the compounds at 20 μM. Shifts in melting temperature (△Tm, °C) and SEM for n = 3 technical replicates are shown. DOI: http://dx.doi.org/10.7554/eLife.10483.004 [file elife-10483-fig1-data1.xlsx]

## Sheet: Sheet1
Protein	DTm,	SEM	DTm,	SEM
	SGC-CBP30		I-CBP112
ASH1L	0.04	0	0.04	0
BAZ1A	0.18	0.12	0.41	0
BAZ2B	-0.06	0.12	0.28	0.31
BPTF	0.69	0	0.93	0.12
BRD1	0.26	0.2	-0.44	0.12
BRD4	2.01	0	2.12	0.12
BRD7	0.5	0.17	0.44	0.23
BRD8	0.76	0.12	0.88	0.12
BRD9	0.37	0.12	0.37	0.12
BRG1	0.27	0.23	0.38	0.2
BRPF1	0.11	0	0.11	0
BRPF3	-0.18	0.2	0.75	0.31
CBP	7.42	0.12	4.52	0
CECR2	0.76	0.2	1.46	0.4
GCN5	-0.09	0	0.14	0.12
PCAF	-0.08	0.31	-0.08	0.51
TAF1 BD1 BD2	0.12	0	0.12	0
TRIM24	0.43	0	0.32	0.12
WDR9	-0.08	0	0.04	0.12
