# Supplementary material for: Bromodomain inhibition of the transcriptional coactivators CBP/EP300 as a therapeutic strategy to target the IRF4 network in multiple myeloma
Source: eLife. 2016 Jan 5;5:e10483. doi: 10.7554/eLife.10483 (PMC4775225; doi:10.7554/eLife.10483)
Supplement: Figure 2—source data 1. — DOI: http://dx.doi.org/10.7554/eLife.10483.006 [file elife-10483-fig2-data1.xlsx]

## Sheet: Sheet1
		SGC-CBP30		I-CBP112
Cell line	type	GI50, mM	SD	GI50, mM	SD
LP-1	myeloma	0.78	0.17	1.51	0.43
KMS20	myeloma	1.05	0.35	2.97	1.01
KMS21BM	myeloma	1.27	0.84	3.26	2.07
KMS12BM	myeloma	1.3	0.35	2.36	1.63
KMS34	myeloma	1.3	0.3	2.53	0.27
KMS26	myeloma	1.34	0.22	2.3	0.72
OPM2	myeloma	1.53	0.27	2.82	2.4
NCI-H929	myeloma	1.68	0.76	3.8	3.52
AMO-1	myeloma	1.8	0.04	9.39	0.11
Kasumi-1	AML	1.95	0.14	3.22	0.02
MOLP-8	myeloma	2.06	0.3	3.52	2.37
KMS28BM	myeloma	2.17	0.38	4.44	4.16
KMS-11	myeloma	2.41	0.32	16.27	7.76
JJN3	myeloma	2.53	0.47	11.17	4.3
U266	myeloma	2.63	1.09	7.61	8.82
SEM	ALL	2.83	0.24	5.34	3.42
THP-1	AML	2.85	0.34	5.35	1.55
MV411	AML	3.33	0.33	13.09	5.51
RPMI-8226	myeloma	3.44	0.28	14.61	7.62
OCI-AML-3	AML	3.49	1.5	5.51	0.38
OCI-AML-2	AML	3.68	1.38	9.7	2.05
Kasumi-2	AML	3.77	2.23	8.12	5.88
Nalm6	ALL	3.86	1.94	ND	ND
EJM	myeloma	3.87	0.38	14.64	4.65
NB4	APL	3.93	1.73	17.82	7.07
HL60	APL	4.01	0.42	4.55	0.77
SET2 D6	AML	4.47	1.53	12.55	0.56
SKNO-1	AML	4.8	0.62	9.5	3.14
KMS12PE	myeloma	5.34	0.08	12.77	10.23
SKM-1	AML	6.61	0.64	15.87	5.85
ML2	AML	6.65	0.49	20	0
MOLM-13	AML	6.93	3.01	15.71	8.59
KOPN-8	ALL	7.23	3.06	18.49	2.13
SD-1	ALL	7.28	4.23	13.47	9.23
NOMO-1	AML	7.4	0.91	8.7	5.92
VAL	ALL	7.54	2.36	14.17	4.28
MOLT4	ALL	7.62	0.85	20	0
Molt-16	ALL	7.98	2.12	17.59	3.41
K562	CML	8.86	3.33	20	0.83
Tanoue	ALL	8.88	4.97	20	0
RS4;11	ALL	9.99	3.15	15.6	6.22
KMM-1	myeloma	11.66	2.14	20	0
KMS27	myeloma	11.75	0.42	20	0
Jurkat	ALL	11.97	0.96	20	0
MN-60	ALL	12.34	5.32	20	0
380	ALL	15.55	6.3	20	0
ROS 50	ALL	16.41	5.08	20	0
PL21	APL	17.04	5.13	20	0
KMS28PE	myeloma	17.89	1.57	20	0
REH	ALL	18.51	2.58	20	0
OCI-AML-5	AML	20	0	20	0
