# Supplementary material for: Bromodomain inhibition of the transcriptional coactivators CBP/EP300 as a therapeutic strategy to target the IRF4 network in multiple myeloma
Source: eLife. 2016 Jan 5;5:e10483. doi: 10.7554/eLife.10483 (PMC4775225; doi:10.7554/eLife.10483)
Supplement: Figure 5—source data 1. — DOI: http://dx.doi.org/10.7554/eLife.10483.014 [file elife-10483-fig5-data1.xlsx]

## Sheet: Sheet1
Cell line	fold IRF4	error	log2FC	fold MYC	error	log2FC	GI50	log2GI50
AMO1	0.39	0.1	-1.36	0.46	0.09	-1.13	1.8	0.85
MOLP8	0.41	0.09	-1.29	0.64	0.06	-0.64	2.06	1.04
LP1	0.43	0.04	-1.23	0.48	0.02	-1.07	0.78	-0.36
OPM2	0.51	0.06	-0.98	0.61	0.07	-0.71	1.53	0.61
KMS28BM	0.53	0.03	-0.93	0.64	0.07	-0.63	2.17	1.12
H929	0.6	0.05	-0.75	0.42	0.08	-1.24	1.68	0.75
RPMI8226	0.68	0.02	-0.55	0.71	0.08	-0.49	3.44	1.78
KMM1	0.69	0.07	-0.53	0.72	0.05	-0.48	11.66	3.54
RS411	0.81	0.04	-0.31	0.68	0.16	-0.56	9.99	3.32
